# Supplementary material for: Brain morphology predicts social intelligence in wild cleaner fish
Source: Nat Commun. 2020 Dec 21;11:6423. doi: 10.1038/s41467-020-20130-2 (PMC7752907; doi:10.1038/s41467-020-20130-2)
Supplement: Supplementary file 4 — Source Data [file 41467_2020_20130_MOESM4_ESM.xlsx]

## Sheet: Table 1
habitat	cleaner_ID	market	length_cm	cleaner_density	social_competence	forebrain_proportion	midbrain_proportion	cerebellum_proportion	brain_stem_proportion	cells_forebrain_proportion	cells_forebrain_densities	cells_cerebellum_proportion	cells_cerebellum_densities
Northern Horseshoe	CL 01	1	7.3	1.2	not_optimal	NA	NA	NA	NA	0.16704	NA	0.371324	2.59263e+06
Northern Horseshoe	CL 02	1	7.5	1.2	not_optimal	0.24159	0.504587	0.116208	0.137615	0.180066	901899	0.381298	3.97039e+06
Northern Horseshoe	CL 03	1	8.5	1.2	not_optimal	0.323755	0.515326	0.0651341	0.0957854	0.139235	383876	0.373441	5.11765e+06
Northern Horseshoe	CL 04	0	7.2	1.2	optimal	0.369193	0.398533	0.105134	0.127139	0.22047	567053	0.366592	3.31105e+06
Northern Horseshoe	CL 05	0	7.5	1.2	optimal	0.325221	0.411504	0.163717	0.0995575	0.187235	601190	0.408898	2.60811e+06
Corner beach	CL 11	1	6.7	0.133333	not_optimal	0.310231	0.455446	0.122112	0.112211	0.152058	530585	0.384527	3.40878e+06
Corner beach	CL 15	0	7.3	0.133333	optimal	NA	NA	NA	NA	0.116959	NA	0.420468	4.08523e+06
Corner beach	CL 17	0	6.5	0.133333	optimal	0.317881	0.460265	0.119205	0.102649	0.119616	437500	0.44215	4312500
Corner beach	CL 18	0	8.4	0.133333	optimal	0.401709	0.403846	0.115385	0.0790598	0.225583	585106	0.396309	3.5787e+06
Mermaid cove	CL 22	0	7.6	0.866667	optimal	0.335038	0.445013	0.127877	0.0920716	0.140035	422710	0.447922	3542500
Mermaid cove	CL 24	1	7.6	0.866667	not_optimal	0.302222	0.38	0.175556	0.142222	0.156931	516085	0.414477	2.34652e+06
Mermaid cove	CL 27	1	7.1	0.866667	not_optimal	0.314685	0.447552	0.164336	0.0734266	0.166728	632639	0.402818	2.92686e+06
Mermaid cove	CL 28	1	8.5	0.866667	not_optimal	0.361328	0.433594	0.115234	0.0898437	0.214737	597635	0.439548	3.83581e+06
Mermaid cove	CL 29	1	7.3	0.866667	not_optimal	0.333333	0.438462	0.123077	0.105128	0.152414	503846	0.423793	3.79427e+06
The Crest	CL 31	0	6.4	3.04762	not_optimal	0.377095	0.427374	0.136872	0.0586592	0.250393	515741	0.344572	1.95536e+06
The Crest	CL 32	0	7.1	3.04762	not_optimal	0.359788	0.428571	0.126984	0.0846561	0.203606	337316	0.532039	2.4974e+06
The Crest	CL 34	0	7.1	3.04762	not_optimal	0.313673	0.485255	0.107239	0.0938338	0.18965	624466	0.401687	3868750
The Crest	CL 36	1	7.5	3.04762	optimal	0.384615	0.450928	0.108753	0.0557029	0.249721	578879	0.46746	3.83232e+06
The Crest	CL 37	0	8.3	3.04762	not_optimal	0.365039	0.421594	0.154242	0.059126	0.206973	739437	0.447826	3.78646e+06
The Crest	CL 38	1	7.2	3.04762	optimal	0.391121	0.410148	0.0655391	0.133192	0.182062	366216	0.50168	6.02218e+06

## Sheet: Fig. 2
cleaner_ID	market	cleaner_density	forebrain_proportion	midbrain_proportion	cerebellum_proportion	brain_stem_proportion
CL 01	1	1.2	NA	NA	NA	NA
CL 02	1	1.2	0.24159	0.504587	0.116208	0.137615
CL 03	1	1.2	0.323755	0.515326	0.0651341	0.0957854
CL 04	0	1.2	0.369193	0.398533	0.105134	0.127139
CL 05	0	1.2	0.325221	0.411504	0.163717	0.0995575
CL 11	1	0.133333	0.310231	0.455446	0.122112	0.112211
CL 15	0	0.133333	NA	NA	NA	NA
CL 17	0	0.133333	0.317881	0.460265	0.119205	0.102649
CL 18	0	0.133333	0.401709	0.403846	0.115385	0.0790598
CL 22	0	0.866667	0.335038	0.445013	0.127877	0.0920716
CL 24	1	0.866667	0.302222	0.38	0.175556	0.142222
CL 27	1	0.866667	0.314685	0.447552	0.164336	0.0734266
CL 28	1	0.866667	0.361328	0.433594	0.115234	0.0898437
CL 29	1	0.866667	0.333333	0.438462	0.123077	0.105128
CL 31	0	3.04762	0.377095	0.427374	0.136872	0.0586592
CL 32	0	3.04762	0.359788	0.428571	0.126984	0.0846561
CL 34	0	3.04762	0.313673	0.485255	0.107239	0.0938338
CL 36	1	3.04762	0.384615	0.450928	0.108753	0.0557029
CL 37	0	3.04762	0.365039	0.421594	0.154242	0.059126
CL 38	1	3.04762	0.391121	0.410148	0.0655391	0.133192

## Sheet: Fig. 3
cleaner_ID	market	cleaner_density	cells_forebrain_proportion	cells_forebrain_densities	cells_cerebellum_proportion	cells_cerebellum_densities
CL 01	1	1.2	0.16704	NA	0.371324	2.59263e+06
CL 02	1	1.2	0.180066	901899	0.381298	3.97039e+06
CL 03	1	1.2	0.139235	383876	0.373441	5.11765e+06
CL 04	0	1.2	0.22047	567053	0.366592	3.31105e+06
CL 05	0	1.2	0.187235	601190	0.408898	2.60811e+06
CL 11	1	0.133333	0.152058	530585	0.384527	3.40878e+06
CL 15	0	0.133333	0.116959	NA	0.420468	4.08523e+06
CL 17	0	0.133333	0.119616	437500	0.44215	4312500
CL 18	0	0.133333	0.225583	585106	0.396309	3.5787e+06
CL 22	0	0.866667	0.140035	422710	0.447922	3542500
CL 24	1	0.866667	0.156931	516085	0.414477	2.34652e+06
CL 27	1	0.866667	0.166728	632639	0.402818	2.92686e+06
CL 28	1	0.866667	0.214737	597635	0.439548	3.83581e+06
CL 29	1	0.866667	0.152414	503846	0.423793	3.79427e+06
CL 31	0	3.04762	0.250393	515741	0.344572	1.95536e+06
CL 32	0	3.04762	0.203606	337316	0.532039	2.4974e+06
CL 34	0	3.04762	0.18965	624466	0.401687	3868750
CL 36	1	3.04762	0.249721	578879	0.46746	3.83232e+06
CL 37	0	3.04762	0.206973	739437	0.447826	3.78646e+06
CL 38	1	3.04762	0.182062	366216	0.50168	6.02218e+06

## Sheet: Fig. 4
cleaner_ID	cleaner_density	social_competence	forebrain_proportion	cerebellum_proportion	cells_cerebellum_densities
CL 01	1.2	not_optimal	NA	NA	2.59263e+06
CL 02	1.2	not_optimal	0.24159	0.116208	3.97039e+06
CL 03	1.2	not_optimal	0.323755	0.0651341	5.11765e+06
CL 04	1.2	optimal	0.369193	0.105134	3.31105e+06
CL 05	1.2	optimal	0.325221	0.163717	2.60811e+06
CL 11	0.133333	not_optimal	0.310231	0.122112	3.40878e+06
CL 15	0.133333	optimal	NA	NA	4.08523e+06
CL 17	0.133333	optimal	0.317881	0.119205	4312500
CL 18	0.133333	optimal	0.401709	0.115385	3.5787e+06
CL 22	0.866667	optimal	0.335038	0.127877	3542500
CL 24	0.866667	not_optimal	0.302222	0.175556	2.34652e+06
CL 27	0.866667	not_optimal	0.314685	0.164336	2.92686e+06
CL 28	0.866667	not_optimal	0.361328	0.115234	3.83581e+06
CL 29	0.866667	not_optimal	0.333333	0.123077	3.79427e+06
CL 31	3.04762	not_optimal	0.377095	0.136872	1.95536e+06
CL 32	3.04762	not_optimal	0.359788	0.126984	2.4974e+06
CL 34	3.04762	not_optimal	0.313673	0.107239	3868750
CL 36	3.04762	optimal	0.384615	0.108753	3.83232e+06
CL 37	3.04762	not_optimal	0.365039	0.154242	3.78646e+06
CL 38	3.04762	optimal	0.391121	0.0655391	6.02218e+06

## Sheet: Fig. S2
cleaner_ID	market	cleaner_density	cerebellum_proportion	forebrain_proportion	cells_cerebellum_densities
CL 01	1	1.2	NA	NA	2.59263e+06
CL 02	1	1.2	0.116208	0.24159	3.97039e+06
CL 03	1	1.2	0.0651341	0.323755	5.11765e+06
CL 04	0	1.2	0.105134	0.369193	3.31105e+06
CL 05	0	1.2	0.163717	0.325221	2.60811e+06
CL 11	1	0.133333	0.122112	0.310231	3.40878e+06
CL 15	0	0.133333	NA	NA	4.08523e+06
CL 17	0	0.133333	0.119205	0.317881	4312500
CL 18	0	0.133333	0.115385	0.401709	3.5787e+06
CL 22	0	0.866667	0.127877	0.335038	3542500
CL 24	1	0.866667	0.175556	0.302222	2.34652e+06
CL 27	1	0.866667	0.164336	0.314685	2.92686e+06
CL 28	1	0.866667	0.115234	0.361328	3.83581e+06
CL 29	1	0.866667	0.123077	0.333333	3.79427e+06
CL 31	0	3.04762	0.136872	0.377095	1.95536e+06
CL 32	0	3.04762	0.126984	0.359788	2.4974e+06
CL 34	0	3.04762	0.107239	0.313673	3868750
CL 36	1	3.04762	0.108753	0.384615	3.83232e+06
CL 37	0	3.04762	0.154242	0.365039	3.78646e+06
CL 38	1	3.04762	0.0655391	0.391121	6.02218e+06

## Sheet: Fig. S3
cleaner_ID	market	length_cm	weight_g	cleaner_density
CL 01	1	7.3	3.23	1.2
CL 02	1	7.5	3.47	1.2
CL 03	1	8.5	5.16	1.2
CL 04	0	7.2	2.96	1.2
CL 05	0	7.5	3.49	1.2
CL 11	1	6.7	2.47	0.133333
CL 15	0	7.3	3.09	0.133333
CL 17	0	6.5	2.61	0.133333
CL 18	0	8.4	4.71	0.133333
CL 22	0	7.6	3.91	0.866667
CL 24	1	7.6	3.57	0.866667
CL 27	1	7.1	2.95	0.866667
CL 28	1	8.5	4.96	0.866667
CL 29	1	7.3	3.26	0.866667
CL 31	0	6.4	2.18	3.04762
CL 32	0	7.1	3.07	3.04762
CL 34	0	7.1	3.06	3.04762
CL 36	1	7.5	3.79	3.04762
CL 37	0	8.3	5.27	3.04762
CL 38	1	7.2	3.29	3.04762

## Sheet: Fig. S4
cleaner_ID	market	length_cm	forebrain_size	telencephalon	diencephalon	midbrain	cerebellum	brain_stem
CL 01	1	7.3	NA	8.6	NA	NA	5.6	6.3
CL 02	1	7.5	7.9	3.4	4.5	16.5	3.8	4.5
CL 03	1	8.5	16.9	8.5	8.4	26.9	3.4	5
CL 04	0	7.2	15.1	7.2	7.9	16.3	4.3	5.2
CL 05	0	7.5	14.7	6.3	8.4	18.6	7.4	4.5
CL 11	1	6.7	9.4	4.9	4.5	13.8	3.7	3.4
CL 15	0	7.3	NA	NA	7.1	17.6	4.4	3.2
CL 17	0	6.5	9.6	4.8	4.8	13.9	3.6	3.1
CL 18	0	8.4	18.8	9.2	9.6	18.9	5.4	3.7
CL 22	0	7.6	13.1	7.2	5.9	17.4	5	3.6
CL 24	1	7.6	13.6	8.1	5.5	17.1	7.9	6.4
CL 27	1	7.1	9	3.2	5.8	12.8	4.7	2.1
CL 28	1	8.5	18.5	9.2	9.3	22.2	5.9	4.6
CL 29	1	7.3	13	7.7	5.3	17.1	4.8	4.1
CL 31	0	6.4	13.5	6.2	7.3	15.3	4.9	2.1
CL 32	0	7.1	13.6	7.2	6.4	16.2	4.8	3.2
CL 34	0	7.1	11.7	6.8	4.9	18.1	4	3.5
CL 36	1	7.5	14.5	6.6	7.9	17	4.1	2.1
CL 37	0	8.3	14.2	5.5	8.7	16.4	6	2.3
CL 38	1	7.2	18.5	11.7	6.8	19.4	3.1	6.3

## Sheet: Fig. S5
cleaner_ID	market	length_cm	forebrain_proportion	telencephalon_proportion	diencephalon_proportion	midbrain_proportion	cerebellum_proportion	brain_stem_proportion
CL 01	1	7.3	NA	NA	NA	NA	NA	NA
CL 02	1	7.5	0.24159	0.103976	0.137615	0.504587	0.116208	0.137615
CL 03	1	8.5	0.323755	0.162835	0.16092	0.515326	0.0651341	0.0957854
CL 04	0	7.2	0.369193	0.176039	0.193154	0.398533	0.105134	0.127139
CL 05	0	7.5	0.325221	0.139381	0.185841	0.411504	0.163717	0.0995575
CL 11	1	6.7	0.310231	0.161716	0.148515	0.455446	0.122112	0.112211
CL 15	0	7.3	NA	NA	NA	NA	NA	NA
CL 17	0	6.5	0.317881	0.15894	0.15894	0.460265	0.119205	0.102649
CL 18	0	8.4	0.401709	0.196581	0.205128	0.403846	0.115385	0.0790598
CL 22	0	7.6	0.335038	0.184143	0.150895	0.445013	0.127877	0.0920716
CL 24	1	7.6	0.302222	0.18	0.122222	0.38	0.175556	0.142222
CL 27	1	7.1	0.314685	0.111888	0.202797	0.447552	0.164336	0.0734266
CL 28	1	8.5	0.361328	0.179687	0.181641	0.433594	0.115234	0.0898437
CL 29	1	7.3	0.333333	0.197436	0.135897	0.438462	0.123077	0.105128
CL 31	0	6.4	0.377095	0.173184	0.203911	0.427374	0.136872	0.0586592
CL 32	0	7.1	0.359788	0.190476	0.169312	0.428571	0.126984	0.0846561
CL 34	0	7.1	0.313673	0.182306	0.131367	0.485255	0.107239	0.0938338
CL 36	1	7.5	0.384615	0.175066	0.209549	0.450928	0.108753	0.0557029
CL 37	0	8.3	0.365039	0.141388	0.22365	0.421594	0.154242	0.059126
CL 38	1	7.2	0.391121	0.247357	0.143763	0.410148	0.0655391	0.133192

## Sheet: Fig. S6
cleaner_ID	market	length_cm	cleaner_density	forebrain_cells	cells_telencephalon	cells_diencephalon	cells_midbrain	cells_cerebellum	cells_brain_stem
CL 01	1	7.3	1.2	6531250	4012500	2518750	15618750	14518750	2431250
CL 02	1	7.5	1.2	7125000	2706250	4418750	14468750	15087500	2887500
CL 03	1	8.5	1.2	6487500	4375000	2112500	17900000	17400000	4806250
CL 04	0	7.2	1.2	8562500	3812500	4750000	13487500	14237500	2550000
CL 05	0	7.5	1.2	8837500	3525000	5312500	17600000	19300000	1462500
CL 11	1	6.7	0.133333	4987500	2637500	2350000	13918750	12612500	1281250
CL 15	0	7.3	0.133333	5000000	1162500	3837500	18518750	17975000	1256250
CL 17	0	6.5	0.133333	4200000	2743750	1456250	13525000	15525000	1862500
CL 18	0	8.4	0.133333	11000000	5331250	5668750	15600000	19325000	2837500
CL 22	0	7.6	0.866667	5537500	3637500	1900000	15118750	17712500	1175000
CL 24	1	7.6	0.866667	7018750	3706250	3312500	16681250	18537500	2487500
CL 27	1	7.1	0.866667	5693750	1725000	3968750	13793750	13756250	906250
CL 28	1	8.5	0.866667	11056250	4593750	6462500	16406250	22631250	1393750
CL 29	1	7.3	0.866667	6550000	3381250	3168750	16525000	18212500	1687500
CL 31	0	6.4	3.04762	6962500	3156250	3806250	10050000	9581250	1212500
CL 32	0	7.1	3.04762	4587500	3581250	1006250	5137500	11987500	818750
CL 34	0	7.1	3.04762	7306250	3781250	3525000	14081250	15475000	1662500
CL 36	1	7.5	3.04762	8393750	3631250	4762500	8081250	15712500	1425000
CL 37	0	8.3	3.04762	10500000	4225000	6275000	16025000	22718750	1487500
CL 38	1	7.2	3.04762	6775000	2962500	3812500	10793750	18668750	975000

## Sheet: Fig. S7
cleaner_ID	market	length_cm	cells_forebrain_densities	cells_telencephalon_densities	cells_diencephalon_densities	cells_midbrain_densities	cells_cerebellum_densities	cells_brain_stem_densities
CL 01	1	7.3	NA	466570	NA	NA	2.59263e+06	2.55754e-08
CL 02	1	7.5	901899	795956	981944	876894	3.97039e+06	2.52725e-08
CL 03	1	8.5	383876	514706	251488	665428	5.11765e+06	2.14621e-08
CL 04	0	7.2	567053	529514	601266	827454	3.31105e+06	2.57483e-08
CL 05	0	7.5	601190	559524	632440	946237	2.60811e+06	2.11864e-08
CL 11	1	6.7	530585	538265	522222	1.00861e+06	3.40878e+06	3.04878e-08
CL 15	0	7.3	NA	NA	540493	1.0522e+06	4.08523e+06	2.33918e-08
CL 17	0	6.5	437500	571615	303385	973022	4312500	2.84799e-08
CL 18	0	8.4	585106	579484	590495	825397	3.5787e+06	2.05076e-08
CL 22	0	7.6	422710	505208	322034	868894	3542500	2.52884e-08
CL 24	1	7.6	516085	457562	602273	975512	2.34652e+06	2.23589e-08
CL 27	1	7.1	632639	539062	684267	1.07764e+06	2.92686e+06	2.92826e-08
CL 28	1	8.5	597635	499321	694892	739020	3.83581e+06	1.94222e-08
CL 29	1	7.3	503846	439123	597877	966374	3.79427e+06	2.32693e-08
CL 31	0	6.4	515741	509073	521404	656863	1.95536e+06	3.59631e-08
CL 32	0	7.1	337316	497396	157227	317130	2.4974e+06	4.43828e-08
CL 34	0	7.1	624466	556066	719388	777970	3868750	2.59572e-08
CL 36	1	7.5	578879	550189	602848	475368	3.83232e+06	2.97508e-08
CL 37	0	8.3	739437	768182	721264	977134	3.78646e+06	1.97117e-08
CL 38	1	7.2	366216	253205	560662	556379	6.02218e+06	2.68727e-08

[truncated: 2 more sheets: Fig. 8, Fig. S9]
